# Supplementary material for: Rice stripe virus p2 protein interacts with ATG5 and is targeted for degradation by autophagy
Source: Front Microbiol. 2023 Apr 28;14:1191403. doi: 10.3389/fmicb.2023.1191403 (PMC10175675; doi:10.3389/fmicb.2023.1191403)
Supplement: Supplementary file 1 [file Table_1.XLS]

## Sheet: Sheet1
Prime name	Sequence (5’ – 3’)
Y2H-NbATG3-F	CGACGACAAGACCGTCACCATGGTACTGTCACAGAAGATTCACG
Y2H-NbATG3-R	GAGGAGAAGAGCCGTCGCTATTCTGAAGCAGACCCATTGGGCTTG
Y2H-NbATG5-F	CGACGACAAGACCGTCACCATGGGAAGTAAAGGGGCAGGAG
Y2H-NbATG5-R	GAGGAGAAGAGCCGTCGCTATATGGTGATGGGTTCTTGAATTTTGAC
Y2H-NbATG6-F	CGACGACAAGACCGTCACCATGACGAAAAATAGCAGCAGTAGTAC
Y2H-NbATG6-R	GAGGAGAAGAGCCGTCGTCAAGATTGAAACTTGGTATTAGTTGGTTG
Y2H-NbATG7-F	CGACGACAAGACCGTCACCATGGCGGATAGTGGAAGAGGAAC
Y2H-NbATG7-R	GAGGAGAAGAGCCGTCGTTATATTTCTATAGAGTCATCGTCGTCCTTATC
Y2H-NbATG8f-F	CGACGACAAGACCGTCACCATGGCAAAGAGTTCATTCAAGC
Y2H-NbATG8f-R	GAGGAGAAGAGCCGTCGTTACACCAAGTTAAAGTCCCCAAATG
Y2H-p2-F	CGACGACAAGACCGTCACCATGGCATTACTCCTTTTCAATGATCAC
Y2H-p2-R	GAGGAGAAGAGCCGTCGTCACATTAGAATAGGGCACTCATG
Y2H-CP-F	CGACGACAAGACCGTCACCATGGGCACCAACAAGCCAGCCAC
Y2H-CP-R	GAGGAGAAGAGCCGTCGGTCATCTGCACCTTCTGCCTCG
BiFC-NbATG3-F	CGACGACAAGACCGTCACCATGGTACTGTCACAGAAGATTCACG
BiFC-NbATG3-R	GAGGAGAAGAGCCGTCGTTCTGAAGCAGACCCATTGGGCTTG
BiFC-NbATG5-F	CGACGACAAGACCGTCACCATGGGAAGTAAAGGGGCAGGAG
BiFC-NbATG5-R	GAGGAGAAGAGCCGTCGTATGGTGATGGGTTCTTGAATTTTGAC
BiFC-NbATG6-F	CGACGACAAGACCGTCACCATGACGAAAAATAGCAGCAGTAGTAC
BiFC-NbATG6-R	GAGGAGAAGAGCCGTCGAGATTGAAACTTGGTATTAGTTGGTTG
BiFC-NbATG7-F	CGACGACAAGACCGTCACCATGGCGGATAGTGGAAGAGGAAC
BiFC-NbATG7-R	GAGGAGAAGAGCCGTCGTATTTCTATAGAGTCATCGTCGTCCTTATC
BiFC-NbATG8f-F	CGACGACAAGACCGTCACCATGGCAAAGAGTTCATTCAAGC
BiFC-NbATG8f-R	GAGGAGAAGAGCCGTCGCACCAAGTTAAAGTCCCCAAATG
BiFC-p2-F	CGACGACAAGACCGTCACCATGGGAAGTAAAGGGGCAGGAG
BiFC-p2-R	GAGGAGAAGAGCCGTCGCTATATGGTGATGGGTTCTTGAATTTTGAC
BiFC-NbeIF4A-F	CGACGACAAGACCGTCACCATGGCAGGCTTGGCACCAGAG
BiFC-NbeIF4A-R	GAGGAGAAGAGCCGTCGAAGGAGATCAGCAACATTAGCTGGC
BiFC-CP-F	CGACGACAAGACCGTCACCATGGGCACCAACAAGCCAGCCAC
BiFC-CP-R	GAGGAGAAGAGCCGTCGGTCATCTGCACCTTCTGCCTCG
OE-NbATG5-F	CGACGACAAGACCGTCACCATGGGAAGTAAAGGGGCAGGAG
OE-NbATG5-R	GAGGAGAAGAGCCGTCGTATGGTGATGGGTTCTTGAATTTTGAC
OE-NbeIF4A-F	CGACGACAAGACCGTCACCATGGCAGGCTTGGCACCAGAG
OE-NbeIF4A-R	GAGGAGAAGAGCCGTCGAAGGAGATCAGCAACATTAGCTGGC
OE-p2-F	CGACGACAAGACCGTCACCATGGCATTACTCCTTTTCAATGATCAC
OE-p2-R	GAGGAGAAGAGCCGTCGCATTAGAATAGGGCACTCATG
OE-NbATG8f-F	CGACGACAAGACCGTCACCATGGCAAAGAGTTCATTCAAGC
OE-NbATG8f-R	GAGGAGAAGAGCCGTCGTTACACCAAGTTAAAGTCCCCAAATG
OE-CP-F	CGACGACAAGACCGTCACCATGGGCACCAACAAGCCAGCCAC
OE-CP-R	GAGGAGAAGAGCCGTCGGTCATCTGCACCTTCTGCCTCG
OE-MP-F	CGACGACAAGACCGTCACCATGATGACAGAAACTTCAGATTTTG
OE-MP-R	GAGGAGAAGAGCCGTCGTGGCTTTGTCTCGACTTTTGTCC
nLUC-NbATG5-F	GTACGCGTCCCGGGGCGGTACCATGGGAAGTAAAGGGGCAGGAG
nLUC-NbATG5-R	GAACGAAAGCTCTGCAGGTCGACCTATATGGTGATGGGTTCTTG
cLUC-p2-F	GTACGCGTCCCGGGGCGGTACCATGGCATTACTCCTTTTCAATGATCAC
cLUC-p2-R	GAACGAAAGCTCTGCAGGTCGACCATTAGAATAGGGCACTCATG
cLUC-CP-F	CGACGACAAGACCGTCACCATGGGCACCAACAAGCCAGCCAC
cLUC-CP-R	GAGGAGAAGAGCCGTCGGTCATCTGCACCTTCTGCCTCG
TRV:NbeIF4A-F	CGACGACAAGACCGTCACCATGCTTATGGTTTTGAGAAGCC
TRV:NbeIF4A-R	GAGGAGAAGAGCCGTCGTAAATCTGATCCTTGAAACCTCTAGAG
TRV:NbATG6-F	CGACGACAAGACCGTCACCCCTTCTTCTTCATACAATGGCTCA
TRV:NbATG6-R	GAGGAGAAGAGCCGTCGAGACGGTTGCAGAAAGTGGC
TRV:4A&ATG5-F-1	CGACGACAAGACCGTCACCACTGCTGCCACCAAAGATTCAAG
TRV:4A&ATG5-R-2	CCCTGAATGCGTATGAGCTTGCAGATACTGTATGATCACGGCTG
TRV:4A&ATG5-F-3	CAGCCGTGATCATACAGTATCTGCAAGCTCATACGCATTCAGGG
TRV:4A&ATG5-R-4	GAGGAGAAGAGCCGTCGGCTTCGGACCTTTGCTACCT
NbATG3-hairpin-F	GGATCCATGGGGAGGAAGATATTCCAGACATGGGAG
NbATG3-hairpin-R	TCTAGACTCGAGCCTGGTAGATGTGGATGGTCTTC
NbATG5-hairpin-F	GGATCCATGGCACCTTGTGAAGGAGAAGATAGTGC
NbATG5-hairpin-R	TCTAGACTCGAGCCGGTATTCTACCTGTTTTAGCTGG
NbATG6-hairpin-F	GGATCCATGGGAAGAAGAGCGGAAACTTGAAGCAGC
NbATG6-hairpin-R	TCTAGACTCGAGCACCATCATACCAGATTGGGAATGC
NbATG7-hairpin-F	GGATCCATGGGGTGTCTGTTGGTTTGGATTCAATTG
NbATG7-hairpin-R	TCTAGACTCGAGGCATTAGGCATGCTCTGATGATTCCTC
NbATG8f-hairpin-F	GGATCCATGGGAACATAATCTTGAGAAGAGGCGTG
NbATG8f-hairpin-R	GAGGAGAAGAGCCGTCGGCGAATGACATAGACAAACTG
TRV-NbeIF4A-qRCR-F	GAGGCCCTCGAGATTACTAGAAAGTTC
TRV-NbeIF4A-qRCR-R	CCACTCTTCCTTGTCAACATTGACAT
TRV-NbATG6-qRCR-F	ACCTGCGTAAAGGAGTTTGCTGAC
TRV-NbATG6-qRCR-R	AGAGCTTTGGTCCAACTTTCCTGC
TRV:NbGAPCs-qRCR-F	CCTCCGCTCATTTCTCGAAAATCA
TRV:NbGAPCs-qRCR-R	GCCACTAATCGGCCAATTCTTCC
NbATG2-qRCR-F	GCAATTGGGCTTGGAGTGCATTTG
NbATG2-qRCR-R	CCTGTCGGGCATCTCTAGGTTGAT
NbATG3-qRCR-F	GGAGGTGAGGAGGAGGAAGATATTCCAG
NbATG3-qRCR-R	CAGGCTCATGAGCCACAAGATATGC
NbATG4-qRCR-F	GGCGAAGCTGACTGGATACCTGTT
NbATG4-qRCR-R	ATCATCCTGCACGCCGACAATGTA
NbATG5-qRCR-F	CTGATGCCAATGGATGACGTTTCTGG
NbATG5-qRCR-R	CCATCTGACACGGAGCAGGAGAC
NbATG6-qRCR-F	ACCTGCGTAAAGGAGTTTGCTGAC
NbATG6-qRCR-R	AGAGCTTTGGTCCAACTTTCCTGC
NbATG7-qRCR-F	CCAGCAGTGGAAGCAGAAGGTCTT
NbATG7-qRCR-R	GCCACCGACTTTCCCGTGTATCA
NbATG8f-qRCR-F	AAGGATTAAATTGAGTGCAG
NbATG8f-qRCR-R	CGCCACTGTAGGTAACATAGAGG
NbATG9-qRCR-F	TCCGGTGGATTTGCTGCTGTTCT
NbATG9-qRCR-R	ACATCGCTCCCTGTGGGTCAAG
NbPI3K-qRCR-F	GCTGTGCTGGTTACTCCGTCATC
NbPI3K-qRCR-R	ACTGACTTTCCGCTCCACCCATA
NbACTIN-qRCR-F	CCCAGAGAGGAAATACAGTG
NbACTIN-qRCR-R	CAATAGACGGACCAGATTCG
NbATG3-hairpin-qRCR-F	GACGAGGATGACAACTTGCCATCAATG
NbATG3-hairpin-qRCR-R	GTTCATCGTACTCTCCCATGTCTGG
NbATG5-hairpin-qRCR-F	GATGACGTTTCTGGAGAGGAAGTTG
NbATG5-hairpin-qRCR-R	CTCAGCACCATCTGACACGGAGC
NbATG6-hairpin-qRCR-F	CTTCCCATGGGAAGTTACCCTCGG
NbATG6-hairpin-qRCR-R	CGCAGGTCAAGAACAATGTCATTGC
NbATG7-hairpin-qRCR-R	GGCCGTATCAGCTGCTGATTTGAAC
NbATG7-hairpin-qRCR-R	CTGGCATCCTAGTGTACCTGCTCC
NbATG8f-hairpin-qRCR-F	AAGGATTAAATTGAGTGCAG
NbATG8f-hairpin-qRCR-R	CGCCACTGTAGGTAACATAGAGG
OE-NbJoka2-F	CGACGACAAGACCGTCACCATGGCTATGGAGTCTGCTATTGTG
OE-NbJoka2-R	GAGGAGAAGAGCCGTCGCTACTGCTCTCCAGCAATAAGATC
